# Supplementary material for: Candidate Acetic Acid Bacteria Strains for Levan Production
Source: Polymers (Basel). 2022 May 13;14(10):2000. doi: 10.3390/polym14102000 (PMC9146431; doi:10.3390/polym14102000)
Supplement: Supplementary file 1 [file polymers-14-02000-s001.zip]

Archive with 1 entries (1 files):
- polymers-1668357-supplementary.pdf
